# Supplementary material for: CRISPR/Cas9-Mediated Knockout of CGNL1 Confers Resistance to Aflatoxin B1 in Porcine Intestinal Epithelial Cells via Suppressing ROS Generation
Source: Int J Mol Sci. 2026 Apr 28;27(9):3928. doi: 10.3390/ijms27093928 (PMC13163822; doi:10.3390/ijms27093928)
Supplement: Supplementary file 1 [file ijms-27-03928-s001.zip]

Archive with 2 entries (2 files):
- supplementary data of figures.pdf
- supplementary data of tables.xlsx
